# Supplementary material for: Inhibition of the Histone Methyltransferase EZH2 Enhances Protumor Monocyte Recruitment in Human Mesothelioma Spheroids
Source: Int J Mol Sci. 2021 Apr 22;22(9):4391. doi: 10.3390/ijms22094391 (PMC8122808; doi:10.3390/ijms22094391)
Supplement: Supplementary file 1 [file ijms-22-04391-s001.zip]

Archive with 1 entries (1 files):
- ijms-1179351-supplementary-final.pdf
